# Supplementary material for: Roosters do not warn the bird in the mirror: The cognitive ecology of mirror self-recognition
Source: PLoS One. 2023 Oct 25;18(10):e0291416. doi: 10.1371/journal.pone.0291416 (PMC10599514; doi:10.1371/journal.pone.0291416)
Supplement: S5 Table — Number of elicited alarm calls for each rooster and test condition. N/A (not applicable) for animals that have not been tested in the specific condition. (XLSX) [file pone.0291416.s005.xlsx]

## Sheet: Gruppeneinteilung
Breed	ID	Condition A	Condition B	Condition C	Condition D
		empty	mirror	conspecific	mirror + conspecific
Bielefelder	B1	0	0	2	2
Bielefelder	B2	1	0	0	0
Bielefelder	B3	0	0	0	0
Bielefelder	B4	0	0	0	0
Bielefelder	B5	0	0	0	0
Bergische Long Crower	BLC1	0	0	3	N/A
Bergische Long Crower	BLC2	2	0	1	N/A
Bergische Long Crower	BLC3	0	0	0	N/A
Bergische Long Crower	BLC4	1	0	2	N/A
Bergische Long Crower	BLC5	0	0	1	N/A
Bergische Long Crower	BLC6	0	1	2	N/A
Bergische Long Crower	BLC7	0	1	0	N/A
Bergische Long Crower	BLC8	0	0	3	N/A
Bergische Long Crower	BLC9	0	0	0	N/A
Bergische Long Crower	BLC10	1	2	3	N/A
Breda	BR1	1	3	3	N/A
Breda	BR2	0	0	0	N/A
Breda	BR3	0	0	2	N/A
Breda	BR4	0	0	2	N/A
Breda	BR5	1	0	0	N/A
Breda	BR6	0	1	3	N/A
Breda	BR7	3	3	3	N/A
Breda	BR8	1	0	0	N/A
Breda	BR9	0	3	2	N/A
Breda	BR10	0	0	2	N/A
Lohmann Brown	LB1	0	0	0	0
Lohmann Brown	LB2	0	1	2	0
Lohmann Brown	LB3	0	0	1	0
Lohmann Brown	LB4	0	0	0	1
Lohmann Brown	LB5	0	0	1	2
Lohmann Brown	LB6	0	0	0	1
Lohmann Brown	LB7	0	0	0	0
Lohmann Brown	LB8	1	0	0	2
Lohmann Brown	LB9	0	0	0	0
Lohmann Brown Breeder	LBb1	N/A	N/A	1	1
Lohmann Brown Breeder	LBb2	N/A	N/A	2	0
Lohmann Brown Breeder	LBb3	N/A	N/A	1	0
Lohmann Brown Breeder	LBb4	N/A	N/A	3	2
Lohmann Brown Breeder	LBb5	N/A	N/A	1	1
Lohmann Brown Breeder	LBb6	N/A	N/A	1	0
Lohmann Brown Breeder	LBb7	N/A	N/A	1	0
Lohmann Brown Breeder	LBb8	N/A	N/A	3	0
Lohmann Brown Breeder	LBb9	N/A	N/A	3	0
Lohmann Brown Breeder	LBb10	N/A	N/A	3	1
Malines	M1	0	1	0	0
Malines	M2	0	0	1	0
Malines	M3	0	0	1	0
Malines	M4	2	0	0	0
Rhinelander	RL1	0	1	2	0
Rhinelander	RL2	1	1	2	0
Rhinelander	RL3	0	0	2	0
Rhinelander	RL4	0	0	3	0
Rhinelander	RL5	0	0	3	2
Rhinelander	RL6	0	2	1	0
Rhinelander	RL7	1	1	2	0
Rhinelander	RL8	1	3	2	0
Rhinelander	RL9	0	0	2	1
Rhinelander	RL10	0	0	3	0
Rhinelander	RL11	0	0	0	N/A
Rhinelander	RL12	0	0	1	N/A
Rhinelander	RL13	0	0	0	N/A
Rhinelander	RL14	0	0	1	N/A
Rhinelander	RL15	0	0	3	N/A
Rhinelander	RL16	0	0	1	N/A
Rhinelander	RL17	0	0	3	N/A
Rhinelander	RL18	0	1	3	N/A
Rhinelander	RL19	0	0	0	N/A
Rhinelander	RL20	0	0	3	N/A
