# Supplementary material for: Roosters do not warn the bird in the mirror: The cognitive ecology of mirror self-recognition
Source: PLoS One. 2023 Oct 25;18(10):e0291416. doi: 10.1371/journal.pone.0291416 (PMC10599514; doi:10.1371/journal.pone.0291416)
Supplement: S6 Table — Frequency scoring of 14 behaviors. (XLSX) [file pone.0291416.s006.xlsx]

## Sheet: Rohdaten mark test
repetition	Condition	ID	pecks to floor	pecks to mirror	threatening gestures	crowing	resting	sleeping	fluffling plumage	head shaking	wing flapping	stretching	scratching	scratching floor	touch mark with beak	touch other parts of body	notes
1	mirror + mark	LB1	2	0	0	21	4	1	4	0	0	0	0	0	0	0
1	mirror + mark	LB2	4	0	0	17	2	1	4	0	0	0	0	0	5	0	mark misplaced or shifted
1	mirror + mark	LB3	2	0	1	14	0	0	2	2	5	2	0	0	0	0
1	mirror + mark	LB4	3	0	1	32	0	0	3	6	1	1	0	0	2	2	mark misplaced or shifted
1	mirror + mark	LB5	2	0	0	9	0	1	3	1	1	0	0	3	3	5	mark misplaced or shifted
1	mirror + mark	LB6	2	0	0	10	0	0	0	13	1	2	1	0	3	5
1	mirror + mark	LB7	3	0	2	22	0	0	2	6	0	0	1	0	1	7
1	mirror + mark	LB8	7	0	0	14	1	0	3	10	0	0	0	2	0	0
1	mirror + mark	LB9	7	0	0	10	3	1	1	5	2	1	0	0	1	6
1	mirror + mark	B1	10	4	0	14	9	1	0	7	2	0	0	0	0	2
1	mirror + mark	B2	4	0	0	0	3	0	1	2	0	0	0	0	3	9
1	mirror + mark	B3	3	0	0	0	0	0	1	4	2	0	0	0	6	10
1	mirror + mark	B4	5	0	0	0	2	3	0	25	1	0	0	0	7	17
1	mirror + mark	B5	5	0	0	0	1	0	1	10	0	0	0	0	0	0
1	mirror + mark	M1	2	0	0	0	2	1	1	2	0	0	0	0	2	4
1	mirror + mark	M3	4	0	3	0	2	2	1	3	0	0	1	0	0	1
1	mirror + mark	M4	0	0	0	0	1	0	1	1	0	0	0	0	0	0
1	mirror + mark	M5	1	0	0	24	2	1	1	3	0	0	1	0	5	12
1	mirror + sham mark	LB1	2	0	0	19	4	1	2	2	2	1	0	0	0	3
1	mirror + sham mark	LB2	5	0	0	8	4	2	2	3	2	0	2	0	0	0
1	mirror + sham mark	LB3	1	0	0	14	0	0	3	8	0	0	2	0	6	8
1	mirror + sham mark	LB4	4	0	1	23	0	1	2	9	0	1	0	0	1	1
1	mirror + sham mark	LB5	4	0	0	11	0	0	3	5	3	0	0	3	0	3
1	mirror + sham mark	LB6	0	0	0	11	0	0	2	2	2	2	1	0	0	5
1	mirror + sham mark	LB7	3	2	1	16	0	0	3	5	1	0	0	0	0	2
1	mirror + sham mark	LB8	9	0	0	10	0	0	4	3	0	1	0	0	1	1
1	mirror + sham mark	LB9	7	0	0	13	1	0	3	3	1	0	0	0	0	2
1	mirror + sham mark	B1	10	4	3	14	9	1	0	7	2	0	0	0	0	2
1	mirror + sham mark	B2	3	2	0	21	3	0	1	19	1	0	0	0	2	8
1	mirror + sham mark	B3	1	0	0	0	0	0	1	4	0	0	0	0	4	8
1	mirror + sham mark	B4	4	2	0	0	2	3	0	17	0	0	1	0	2	12
1	mirror + sham mark	B5	8	0	0	0	0	0	0	9	1	1	0	0	0	3
1	mirror + sham mark	M1	1	0	0	4	1	3	0	2	0	0	0	0	3	4
1	mirror + sham mark	M3	2	0	0	6	3	1	2	3	2	0	2	0	0	1
1	mirror + sham mark	M4	1	0	0	0	2	4	0	0	0	0	0	0	0	1
1	mirror + sham mark	M5	3	0	0	13	2	3	1	1	0	0	0	0	3	5
1	no mirror + mark	LB1	1	0	0	18	3	1	2	1	3	2	1	0	0	1
1	no mirror + mark	LB2	1	0	0	16	4	1	2	0	0	0	0	0	1	0
1	no mirror + mark	LB3	1	0	0	20	2	0	2	1	0	1	0	0	5	9
1	no mirror + mark	LB4	7	0	0	12	5	0	1	1	0	0	0	0	0	0
1	no mirror + mark	LB5	2	0	0	15	0	0	3	3	0	0	0	3	0	0
1	no mirror + mark	LB6	1	0	0	9	0	0	2	2	0	0	0	0	2	3
1	no mirror + mark	LB7	5	0	0	15	0	0	2	6	2	0	2	1	0	4
1	no mirror + mark	LB8	14	0	0	4	0	0	3	5	0	1	1	0	0	7
1	no mirror + mark	LB9	8	0	0	14	0	0	1	3	3	0	0	0	0	1
1	no mirror + mark	B1	9	0	0	21	4	0	0	8	1	0	1	0	0	5
1	no mirror + mark	B2	3	0	0	4	0	0	1	1	0	0	0	0	1	0	mark misplaced or shifted
1	no mirror + mark	B3	1	0	0	1	0	1	0	2	0	0	0	0	3	8	mark misplaced or shifted
1	no mirror + mark	B4	3	0	0	0	1	1	0	14	0	0	3	0	1	3
1	no mirror + mark	B5	5	0	0	1	3	0	1	1	0	0	1	0	3	4
1	no mirror + mark	M1	3	0	0	6	2	1	0	0	0	0	0	0	0	1
1	no mirror + mark	M3	8	0	0	5	3	1	0	0	0	0	0	0	0	7
1	no mirror + mark	M4	3	0	0	0	0	0	1	0	0	0	0	0	0	0
1	no mirror + mark	M5	0	0	0	13	6	2	0	1	0	0	1	0	2	10
1	no mirror + sham mark	LB1	3	0	0	24	0	0	4	2	1	2	1	0	0	6
1	no mirror + sham mark	LB2	2	0	0	15	2	0	1	2	0	2	0	0	0	6
1	no mirror + sham mark	LB3	1	0	0	16	1	0	2	4	0	1	0	0	0	4
1	no mirror + sham mark	LB4	3	0	0	5	2	1	3	7	0	1	0	0	0	0
1	no mirror + sham mark	LB5	3	0	0	4	0	0	5	3	0	1	0	2	0	0
1	no mirror + sham mark	LB6	5	0	0	12	8	0	6	9	0	2	2	2	0	1
1	no mirror + sham mark	LB7	2	0	0	16	0	0	1	3	0	0	0	1	0	1
1	no mirror + sham mark	LB8	12	0	0	16	0	0	3	6	0	0	0	0	2	3
1	no mirror + sham mark	LB9	3	0	0	15	5	1	2	3	0	0	0	0	1	1
1	no mirror + sham mark	B1	11	0	0	3	3	1	1	5	1	0	1	0	0	1
1	no mirror + sham mark	B2	3	0	0	11	0	0	1	2	0	0	1	0	4	5
1	no mirror + sham mark	B3	1	0	0	0	0	0	1	3	0	0	1	0	2	8
1	no mirror + sham mark	B4	5	0	0	0	1	1	1	3	0	1	1	0	2	5
1	no mirror + sham mark	B5	4	0	0	0	0	0	1	3	0	1	0	2	0	1
1	no mirror + sham mark	M1	0	0	0	0	3	3	1	1	0	0	1	0	4	9
1	no mirror + sham mark	M3	3	0	0	0	1	0	0	1	0	0	0	0	0	0
1	no mirror + sham mark	M4	1	0	0	0	0	0	1	1	0	1	2	0	0	0
1	no mirror + sham mark	M5	3	0	0	10	2	1	1	2	0	0	2	0	8	15
2	mirror + mark	LB1	1	0	0	20	1	1	3	3	0	0	0	0	0	0
2	mirror + mark	LB2	5	0	0	10	3	3	0	1	4	0	0	0	0	5
2	mirror + mark	LB3	2	0	0	13	1	0	1	3	1	0	0	0	1	5
2	mirror + mark	LB4	3	0	0	30	2	0	1	7	0	0	0	0	0	0
2	mirror + mark	LB5	1	0	0	14	0	0	1	1	2	0	0	0	5	10
2	mirror + mark	LB6	2	0	0	3	0	0	1	4	2	0	1	0	1	3
2	mirror + mark	LB7	2	0	0	18	0	0	1	3	0	0	1	0	9	9
2	mirror + mark	LB8	1	1	1	20	1	1	3	3	0	0	0	0	0	0
2	mirror + mark	LB9	6	0	0	11	1	0	1	2	2	0	0	0	2	2
2	mirror + mark	B1	1	1	0	0	2	1	0	3	0	0	1	0	2	3
2	mirror + mark	B2	3	0	0	0	2	0	1	2	0	0	0	0	0	2
2	mirror + mark	B3	0	0	0	0	0	1	1	1	0	0	0	0	1	4
2	mirror + mark	B4	3	0	0	18	1	1	1	3	1	0	0	0	1	3
2	mirror + mark	B5	4	0	0	0	1	0	1	2	0	0	0	0	0	2
2	mirror + mark	M1	1	1	0	0	2	1	0	3	0	0	1	0	2	3
2	mirror + mark	M3	3	1	0	7	2	2	2	3	0	0	1	1	0	4
2	mirror + mark	M4	1	0	0	0	3	0	0	2	0	0	4	0	3	7
2	mirror + mark	M5	0	0	0	14	2	2	1	1	0	0	2	0	2	6
2	mirror + sham mark	LB1	1	0	0	20	2	0	5	5	0	0	1	0	0	2
2	mirror + sham mark	LB2	3	0	0	21	0	0	2	3	1	0	0	0	0	0
2	mirror + sham mark	LB3	2	0	0	1	0	0	3	3	2	2	1	0	3	2
2	mirror + sham mark	LB4	7	0	0	15	3	0	1	6	0	0	0	0	0	1
2	mirror + sham mark	LB5	2	0	0	14	0	0	2	4	2	0	0	0	2	11
2	mirror + sham mark	LB6	1	0	0	8	0	0	1	5	0	1	0	0	1	2
2	mirror + sham mark	LB7	2	0	1	18	0	0	3	5	0	3	0	0	4	14
2	mirror + sham mark	LB8	4	0	0	17	0	0	2	5	0	0	0	0	0	1
2	mirror + sham mark	LB9	3	0	0	6	0	0	1	5	5	0	0	0	0	1
2	mirror + sham mark	B1	3	0	0	14	5	3	1	3	6	0	0	0	0	3
2	mirror + sham mark	B2	3	2	0	21	3	0	2	4	0	0	1	0	1	9
2	mirror + sham mark	B3	0	1	0	0	0	0	0	0	0	0	0	0	9	14
2	mirror + sham mark	B4	2	0	0	14	1	0	3	3	6	0	0	0	3	3
2	mirror + sham mark	B5	7	0	0	0	1	1	0	2	0	0	0	0	2	3
2	mirror + sham mark	M1	0	1	0	0	2	2	0	1	0	0	0	0	0	3
2	mirror + sham mark	M3	3	0	0	1	2	1	1	2	0	0	2	0	0	21
2	mirror + sham mark	M4	2	0	0	0	0	1	1	0	0	0	0	0	0	1
2	mirror + sham mark	M5	1	0	0	10	4	3	1	1	0	0	0	0	0	1
2	no mirror + mark	LB1	3	0	0	27	7	0	3	2	0	0	0	0	0	1
2	no mirror + mark	LB2	2	0	0	21	3	0	1	1	0	1	0	0	2	2
2	no mirror + mark	LB3	0	0	0	10	1	0	1	1	0	4	0	0	0	1
2	no mirror + mark	LB4	3	0	0	25	2	0	1	3	0	0	0	0	1	3
2	no mirror + mark	LB5	4	0	0	6	0	0	3	4	0	0	1	0	1	9
2	no mirror + mark	LB6	0	0	0	3	0	0	2	4	1	1	0	0	0	1
2	no mirror + mark	LB7	4	0	0	28	0	0	1	3	0	0	0	0	2	5
2	no mirror + mark	LB8	4	0	0	9	0	0	2	6	0	0	0	0	0	0
2	no mirror + mark	LB9	4	0	0	6	1	1	1	3	1	0	0	0	1	2
2	no mirror + mark	B1	2	0	0	0	1	0	1	2	0	0	0	0	3	10
2	no mirror + mark	B2	1	0	0	0	1	0	1	2	0	0	0	0	3	10
2	no mirror + mark	B3	0	0	0	0	0	0	1	1	1	0	0	0	5	14
2	no mirror + mark	B4	2	0	0	28	3	0	1	12	4	0	2	0	2	6
2	no mirror + mark	B5	2	0	0	10	1	0	2	4	2	11	1	0	5	7
2	no mirror + mark	M1	1	0	0	14	1	0	1	0	0	0	0	0	0	1
2	no mirror + mark	M3	5	0	0	0	1	0	1	1	0	0	1	0	2	12
2	no mirror + mark	M4	3	0	0	0	1	0	1	1	0	0	1	0	0	6
2	no mirror + mark	M5	1	0	0	19	1	1	0	0	0	0	1	0	3	12
2	no mirror + sham mark	LB1	2	0	0	33	12	1	1	2	2	0	1	0	0	1
2	no mirror + sham mark	LB2	2	0	0	12	1	0	1	3	3	1	1	0	0	1
2	no mirror + sham mark	LB3	1	0	0	25	0	0	1	2	0	2	1	0	1	3
2	no mirror + sham mark	LB4	4	0	0	26	7	0	0	1	0	0	0	0	0	0
2	no mirror + sham mark	LB5	3	0	0	11	1	0	4	3	2	1	0	0	1	6
2	no mirror + sham mark	LB6	2	0	0	7	0	0	2	4	3	2	1	0	0	3
2	no mirror + sham mark	LB7	0	0	0	18	0	0	2	4	0	1	0	0	2	6
2	no mirror + sham mark	LB8	4	0	0	14	0	0	3	6	0	0	0	0	0	0
2	no mirror + sham mark	LB9	5	0	0	10	5	0	2	3	0	1	0	0	0	1
2	no mirror + sham mark	B1	1	0	0	0	0	0	0	2	0	3	0	0	0	2
2	no mirror + sham mark	B2	2	0	0	14	3	0	2	2	2	0	0	0	0	8
2	no mirror + sham mark	B3	0	0	0	0	0	0	1	1	0	0	0	0	4	4
2	no mirror + sham mark	B4	0	0	0	0	0	0	0	0	0	0	0	0	0	0
2	no mirror + sham mark	B5	6	0	0	0	1	0	1	0	3	0	1	0	0	1
2	no mirror + sham mark	M1	0	0	0	16	1	2	1	3	0	0	0	0	0	3
2	no mirror + sham mark	M3	8	0	0	0	3	1	0	0	0	0	0	0	1	7
2	no mirror + sham mark	M4	2	0	0	0	1	0	0	0	0	0	2	0	0	3
2	no mirror + sham mark	M5	7	0	0	6	1	0	1	2	0	0	1	0	3	9
